# Supplementary material for: ROCK2-Specific Inhibitor KD025 Suppresses Adipocyte Differentiation by Inhibiting Casein Kinase 2
Source: Molecules. 2021 Aug 5;26(16):4747. doi: 10.3390/molecules26164747 (PMC8401933; doi:10.3390/molecules26164747)
Supplement: Supplementary file 1 [file molecules-26-04747-s001.zip]

Archive with 2 entries (2 files):
- Supplementary figures.pdf
- Supplementary-Table_S1.csv
