# Supplementary material for: ROCK2-Specific Inhibitor KD025 Suppresses Adipocyte Differentiation by Inhibiting Casein Kinase 2
Source: Molecules. 2021 Aug 5;26(16):4747. doi: 10.3390/molecules26164747 (PMC8401933; doi:10.3390/molecules26164747)
Supplement: Supplementary file 1 [file molecules-26-04747-s001.zip › Supplementary-Table_S1.csv]

Table S1. KINOMEscan profiling results
The binding ability of KD025 (10 ��M) was accessed by measuring remained ligands in kinases.
Compound Name	DiscoveRx Gene Symbol	Entrez Gene Symbol	Percent Control
CHUN-19	ROCK2	ROCK2	0.05
CHUN-19	CSNK2A1	CSNK2A1	0.5
CHUN-19	CSNK2A2	CSNK2A2	0.5
CHUN-19	MRCKB	CDC42BPB	1
CHUN-19	DMPK2	CDC42BPG	3.9
CHUN-19	BIKE	BMP2K	3.9
CHUN-19	SRPK3	SRPK3	5.7
CHUN-19	PIP5K1A	PIP5K1A	6
CHUN-19	RIOK1	RIOK1	6.2
CHUN-19	DDR1	DDR1	6.4
CHUN-19	RIOK3	RIOK3	6.7
CHUN-19	SRPK1	SRPK1	7
CHUN-19	RSK1(Kin.Dom.1-N-terminal)	RPS6KA1	7.8
CHUN-19	PIP5K2B	PIP4K2B	9.7
CHUN-19	LOK	STK10	9.8
CHUN-19	GAK	GAK	10
CHUN-19	BLK	BLK	11
CHUN-19	PIKFYVE	PIKFYVE	12
CHUN-19	SNRK	SNRK	14
CHUN-19	PRP4	PRPF4B	15
CHUN-19	GRK4	GRK4	16
CHUN-19	MYLK4	MYLK4	17
CHUN-19	AURKC	AURKC	18
CHUN-19	FLT3(N841I)	FLT3	19
CHUN-19	FLT3(D835H)	FLT3	22
CHUN-19	FLT3(D835V)	FLT3	23
CHUN-19	VPS34	PIK3C3	27
CHUN-19	FLT3(ITD,D835V)	FLT3	28
CHUN-19	TTK	TTK	28
CHUN-19	AAK1	AAK1	29
CHUN-19	RSK3(Kin.Dom.1-N-terminal)	RPS6KA2	31
CHUN-19	FLT3(ITD)	FLT3	31
CHUN-19	ACVR1	ACVR1	32
CHUN-19	DAPK3	DAPK3	35
CHUN-19	EGFR	EGFR	38
CHUN-19	DRAK1	STK17A	39
CHUN-19	JAK1(JH2domain-pseudokinase)	JAK1	39
CHUN-19	PIK3CD	PIK3CD	41
CHUN-19	PRKCQ	PRKCQ	41
CHUN-19	DDR2	DDR2	45
CHUN-19	ROCK1	ROCK1	45
CHUN-19	FLT3(D835Y)	FLT3	46
CHUN-19	PIP5K1C	PIP5K1C	47
CHUN-19	LATS1	LATS1	48
CHUN-19	LATS2	LATS2	48
CHUN-19	PIK3CA(M1043I)	PIK3CA	48
CHUN-19	ABL1(Y253F)-phosphorylated	ABL1	49
CHUN-19	LTK	LTK	49
CHUN-19	RSK2(Kin.Dom.1-N-terminal)	RPS6KA3	50
CHUN-19	CLK2	CLK2	51
CHUN-19	JAK2(JH1domain-catalytic)	JAK2	51
CHUN-19	FLT3(ITD,F691L)	FLT3	52
CHUN-19	PFTAIRE2	CDK15	52
CHUN-19	CDK4-cyclinD3	CDK4	53
CHUN-19	KIT(A829P)	KIT	53
CHUN-19	ALK	ALK	54
CHUN-19	PRKR	EIF2AK2	54
CHUN-19	FLT3(K663Q)	FLT3	55
CHUN-19	TIE2	TEK	55
CHUN-19	CDKL1	CDKL1	56
CHUN-19	IGF1R	IGF1R	56
CHUN-19	PAK1	PAK1	56
CHUN-19	CLK1	CLK1	57
CHUN-19	EGFR(L861Q)	EGFR	57
CHUN-19	ERBB4	ERBB4	57
CHUN-19	KIT(D816V)	KIT	57
CHUN-19	MET(Y1235D)	MET	57
CHUN-19	MRCKA	CDC42BPA	57
CHUN-19	DLK	MAP3K12	58
CHUN-19	HIPK1	HIPK1	58
CHUN-19	MERTK	MERTK	58
CHUN-19	PIK3C2G	PIK3C2G	58
CHUN-19	EPHA2	EPHA2	59
CHUN-19	MUSK	MUSK	59
CHUN-19	RET(V804M)	RET	59
CHUN-19	SLK	SLK	59
CHUN-19	TGFBR1	TGFBR1	59
CHUN-19	CSNK1G2	CSNK1G2	60
CHUN-19	FLT3	FLT3	60
CHUN-19	p38-gamma	MAPK12	60
CHUN-19	RIOK2	RIOK2	60
CHUN-19	AURKB	AURKB	61
CHUN-19	CSNK1E	CSNK1E	61
CHUN-19	EGFR(L858R)	EGFR	61
CHUN-19	FYN	FYN	61
CHUN-19	TRKA	NTRK1	61
CHUN-19	MET	MET	62
CHUN-19	RAF1	RAF1	62
CHUN-19	STK16	STK16	62
CHUN-19	ERK1	MAPK3	63
CHUN-19	LKB1	STK11	63
CHUN-19	MEK5	MAP2K5	63
CHUN-19	PIM3	PIM3	63
CHUN-19	TIE1	TIE1	63
CHUN-19	ZAP70	ZAP70	63
CHUN-19	DCAMKL3	DCLK3	64
CHUN-19	DYRK1B	DYRK1B	64
CHUN-19	ERK3	MAPK6	64
CHUN-19	GRK1	GRK1	64
CHUN-19	NEK3	NEK3	64
CHUN-19	RIPK5	DSTYK	64
CHUN-19	ALK(C1156Y)	ALK	65
CHUN-19	PIK3CA(E545A)	PIK3CA	65
CHUN-19	AXL	AXL	66
CHUN-19	JNK2	MAPK9	66
CHUN-19	MARK4	MARK4	66
CHUN-19	MYLK	MYLK	66
CHUN-19	PFCDPK1(P.falciparum)	CDPK1	66
CHUN-19	RET(M918T)	RET	66
CHUN-19	SRPK2	SRPK2	66
CHUN-19	TBK1	TBK1	66
CHUN-19	YSK4	MAP3K19	66
CHUN-19	ABL1(E255K)-phosphorylated	ABL1	67
CHUN-19	EPHB6	EPHB6	67
CHUN-19	MST2	STK3	67
CHUN-19	PIK3C2B	PIK3C2B	67
CHUN-19	RET(V804L)	RET	67
CHUN-19	STK33	STK33	67
CHUN-19	CLK3	CLK3	68
CHUN-19	MKNK1	MKNK1	68
CHUN-19	MKNK2	MKNK2	68
CHUN-19	TAK1	MAP3K7	68
CHUN-19	BMX	BMX	69
CHUN-19	BUB1	BUB1	69
CHUN-19	FLT3(R834Q)	FLT3	69
CHUN-19	HIPK4	HIPK4	69
CHUN-19	LCK	LCK	69
CHUN-19	MET(M1250T)	MET	69
CHUN-19	CASK	CASK	70
CHUN-19	CSNK1G1	CSNK1G1	70
CHUN-19	EGFR(L747-T751del,Sins)	EGFR	70
CHUN-19	IKK-epsilon	IKBKE	70
CHUN-19	JNK1	MAPK8	70
CHUN-19	PDPK1	PDPK1	70
CHUN-19	PRKCD	PRKCD	70
CHUN-19	SRMS	SRMS	70
CHUN-19	YSK1	STK25	70
CHUN-19	CAMK2D	CAMK2D	71
CHUN-19	FLT3-autoinhibited	FLT3	71
CHUN-19	MARK2	MARK2	71
CHUN-19	MINK	MINK1	71
CHUN-19	MST1R	MST1R	71
CHUN-19	PIP5K2C	PIP4K2C	71
CHUN-19	SNARK	NUAK2	71
CHUN-19	TAOK1	TAOK1	71
CHUN-19	VRK2	VRK2	71
CHUN-19	YES	YES1	71
CHUN-19	ANKK1	ANKK1	72
CHUN-19	BMPR2	BMPR2	72
CHUN-19	DYRK1A	DYRK1A	72
CHUN-19	EGFR(G719C)	EGFR	72
CHUN-19	FGFR3	FGFR3	72
CHUN-19	KIT(V559D)	KIT	72
CHUN-19	MEK1	MAP2K1	72
CHUN-19	MST3	STK24	72
CHUN-19	PLK3	PLK3	72
CHUN-19	PRKD1	PRKD1	72
CHUN-19	SIK	SIK1	72
CHUN-19	ABL1-phosphorylated	ABL1	73
CHUN-19	EGFR(L747-E749del, A750P)	EGFR	73
CHUN-19	LIMK2	LIMK2	73
CHUN-19	MKK7	MAP2K7	73
CHUN-19	NDR1	STK38	73
CHUN-19	TESK1	TESK1	73
CHUN-19	KIT(L576P)	KIT	74
CHUN-19	S6K1	RPS6KB1	74
CHUN-19	SIK2	SIK2	74
CHUN-19	AMPK-alpha2	PRKAA2	75
CHUN-19	AURKA	AURKA	75
CHUN-19	CIT	CIT	75
CHUN-19	EPHA3	EPHA3	75
CHUN-19	FER	FER	75
CHUN-19	ACVRL1	ACVRL1	76
CHUN-19	AMPK-alpha1	PRKAA1	76
CHUN-19	BMPR1B	BMPR1B	76
CHUN-19	CDK7	CDK7	76
CHUN-19	EGFR(T790M)	EGFR	76
CHUN-19	HPK1	MAP4K1	76
CHUN-19	PDGFRB	PDGFRB	76
CHUN-19	PRKCI	PRKCI	76
CHUN-19	TSSK1B	TSSK1B	76
CHUN-19	TXK	TXK	76
CHUN-19	VEGFR2	KDR	76
CHUN-19	YANK3	STK32C	76
CHUN-19	CLK4	CLK4	77
CHUN-19	EIF2AK1	EIF2AK1	77
CHUN-19	FGFR3(G697C)	FGFR3	77
CHUN-19	HASPIN	GSG2	77
CHUN-19	MEK3	MAP2K3	77
CHUN-19	NDR2	STK38L	77
CHUN-19	PAK3	PAK3	77
CHUN-19	PFTK1	CDK14	77
CHUN-19	PIK3CA	PIK3CA	77
CHUN-19	TSSK3	TSSK3	77
CHUN-19	ZAK	ZAK	77
CHUN-19	ABL1-nonphosphorylated	ABL1	78
CHUN-19	ADCK3	CABC1	78
CHUN-19	FRK	FRK	78
CHUN-19	JNK3	MAPK10	78
CHUN-19	KIT-autoinhibited	KIT	78
CHUN-19	MAP4K3	MAP4K3	78
CHUN-19	p38-delta	MAPK13	78
CHUN-19	PIK3CA(E542K)	PIK3CA	78
CHUN-19	CSNK1D	CSNK1D	79
CHUN-19	DCAMKL1	DCLK1	79
CHUN-19	DCAMKL2	DCLK2	79
CHUN-19	EGFR(L858R,T790M)	EGFR	79
CHUN-19	ERBB3	ERBB3	79
CHUN-19	ERK2	MAPK1	79
CHUN-19	KIT	KIT	79
CHUN-19	PAK2	PAK2	79
CHUN-19	ROS1	ROS1	79
CHUN-19	SGK3	SGK3	79
CHUN-19	CDC2L2	CDC2L2	80
CHUN-19	CSNK1A1	CSNK1A1	80
CHUN-19	GRK7	GRK7	80
CHUN-19	MAP3K3	MAP3K3	80
CHUN-19	MAP4K2	MAP4K2	80
CHUN-19	NEK6	NEK6	80
CHUN-19	NLK	NLK	80
CHUN-19	PDGFRA	PDGFRA	80
CHUN-19	YANK1	STK32A	80
CHUN-19	ERBB2	ERBB2	81
CHUN-19	KIT(D816H)	KIT	81
CHUN-19	PCTK3	CDK18	81
CHUN-19	PRKX	PRKX	81
CHUN-19	TYK2(JH2domain-pseudokinase)	TYK2	81
CHUN-19	ABL1(H396P)-phosphorylated	ABL1	82
CHUN-19	FGR	FGR	82
CHUN-19	MAP3K15	MAP3K15	82
CHUN-19	MST1	STK4	82
CHUN-19	PIK3CA(H1047L)	PIK3CA	82
CHUN-19	PIK3CG	PIK3CG	82
CHUN-19	TNK2	TNK2	82
CHUN-19	WEE2	WEE2	82
CHUN-19	WNK3	WNK3	82
CHUN-19	CDK5	CDK5	83
CHUN-19	CTK	MATK	83
CHUN-19	EGFR(G719S)	EGFR	83
CHUN-19	INSRR	INSRR	83
CHUN-19	MAP3K4	MAP3K4	83
CHUN-19	MELK	MELK	83
CHUN-19	MLK3	MAP3K11	83
CHUN-19	NEK2	NEK2	83
CHUN-19	NEK5	NEK5	83
CHUN-19	PKMYT1	PKMYT1	83
CHUN-19	PKNB(M.tuberculosis)	pknB	83
CHUN-19	TAOK2	TAOK2	83
CHUN-19	FGFR2	FGFR2	84
CHUN-19	GRK3	ADRBK2	84
CHUN-19	MAK	MAK	84
CHUN-19	NIK	MAP3K14	84
CHUN-19	PIK3CA(Q546K)	PIK3CA	84
CHUN-19	PKN2	PKN2	84
CHUN-19	STK35	STK35	84
CHUN-19	ABL1(Q252H)-nonphosphorylated	ABL1	85
CHUN-19	BRAF	BRAF	85
CHUN-19	DAPK1	DAPK1	85
CHUN-19	DRAK2	STK17B	85
CHUN-19	MAP3K1	MAP3K1	85
CHUN-19	NEK9	NEK9	85
CHUN-19	PIM2	PIM2	85
CHUN-19	RSK2(Kin.Dom.2-C-terminal)	RPS6KA3	85
CHUN-19	BRK	PTK6	86
CHUN-19	BTK	BTK	86
CHUN-19	DYRK2	DYRK2	86
CHUN-19	FLT4	FLT4	86
CHUN-19	MEK2	MAP2K2	86
CHUN-19	PIK3CA(C420R)	PIK3CA	86
CHUN-19	RIPK1	RIPK1	86
CHUN-19	RPS6KA5(Kin.Dom.2-C-terminal)	RPS6KA5	86
CHUN-19	CAMK2A	CAMK2A	87
CHUN-19	MAP4K4	MAP4K4	87
CHUN-19	MEK6	MAP2K6	87
CHUN-19	MLK1	MAP3K9	87
CHUN-19	MYLK2	MYLK2	87
CHUN-19	NEK4	NEK4	87
CHUN-19	PHKG1	PHKG1	87
CHUN-19	PIK3CA(H1047Y)	PIK3CA	87
CHUN-19	SRC	SRC	87
CHUN-19	ULK2	ULK2	87
CHUN-19	AKT1	AKT1	88
CHUN-19	CAMK1G	CAMK1G	88
CHUN-19	CSK	CSK	88
CHUN-19	EGFR(S752-I759del)	EGFR	88
CHUN-19	EPHA1	EPHA1	88
CHUN-19	EPHA8	EPHA8	88
CHUN-19	MAP4K5	MAP4K5	88
CHUN-19	MST4	MST4	88
CHUN-19	PRKCE	PRKCE	88
CHUN-19	PRKG2	PRKG2	88
CHUN-19	QSK	KIAA0999	88
CHUN-19	RET	RET	88
CHUN-19	RSK4(Kin.Dom.2-C-terminal)	RPS6KA6	88
CHUN-19	TNK1	TNK1	88
CHUN-19	WNK2	WNK2	88
CHUN-19	YANK2	STK32B	88
CHUN-19	BMPR1A	BMPR1A	89
CHUN-19	CDK4-cyclinD1	CDK4	89
CHUN-19	CSNK1A1L	CSNK1A1L	89
CHUN-19	GRK2	ADRBK1	89
CHUN-19	MAPKAPK5	MAPKAPK5	89
CHUN-19	PIK3CB	PIK3CB	89
CHUN-19	RSK3(Kin.Dom.2-C-terminal)	RPS6KA2	89
CHUN-19	TAOK3	TAOK3	89
CHUN-19	ABL1(H396P)-nonphosphorylated	ABL1	90
CHUN-19	ABL1(M351T)-phosphorylated	ABL1	90
CHUN-19	AKT2	AKT2	90
CHUN-19	EGFR(E746-A750del)	EGFR	90
CHUN-19	EPHA6	EPHA6	90
CHUN-19	ULK3	ULK3	90
CHUN-19	ACVR1B	ACVR1B	91
CHUN-19	ACVR2B	ACVR2B	91
CHUN-19	BRAF(V600E)	BRAF	91
CHUN-19	CDKL3	CDKL3	91
CHUN-19	CSF1R-autoinhibited	CSF1R	91
CHUN-19	FGFR4	FGFR4	91
CHUN-19	NEK7	NEK7	91
CHUN-19	PCTK1	CDK16	91
CHUN-19	RPS6KA4(Kin.Dom.2-C-terminal)	RPS6KA4	91
CHUN-19	STK36	STK36	91
CHUN-19	TYRO3	TYRO3	91
CHUN-19	ABL2	ABL2	92
CHUN-19	CDK3	CDK3	92
CHUN-19	EPHA5	EPHA5	92
CHUN-19	FAK	PTK2	92
CHUN-19	ITK	ITK	92
CHUN-19	KIT(V559D,V654A)	KIT	92
CHUN-19	LIMK1	LIMK1	92
CHUN-19	MARK3	MARK3	92
CHUN-19	MTOR	MTOR	92
CHUN-19	PIK4CB	PI4KB	92
CHUN-19	RIPK2	RIPK2	92
CHUN-19	TNNI3K	TNNI3K	92
CHUN-19	ABL1(F317I)-phosphorylated	ABL1	93
CHUN-19	ABL1(T315I)-nonphosphorylated	ABL1	93
CHUN-19	ABL1(T315I)-phosphorylated	ABL1	93
CHUN-19	BRSK1	BRSK1	93
CHUN-19	CDK2	CDK2	93
CHUN-19	EGFR(L747-S752del, P753S)	EGFR	93
CHUN-19	EPHA4	EPHA4	93
CHUN-19	ERK8	MAPK15	93
CHUN-19	p38-beta	MAPK11	93
CHUN-19	PLK4	PLK4	93
CHUN-19	RSK4(Kin.Dom.1-N-terminal)	RPS6KA6	93
CHUN-19	TRPM6	TRPM6	93
CHUN-19	CAMKK1	CAMKK1	94
CHUN-19	FES	FES	94
CHUN-19	INSR	INSR	94
CHUN-19	JAK3(JH1domain-catalytic)	JAK3	94
CHUN-19	MYO3A	MYO3A	94
CHUN-19	PCTK2	CDK17	94
CHUN-19	PIK3CA(E545K)	PIK3CA	94
CHUN-19	PLK2	PLK2	94
CHUN-19	RPS6KA4(Kin.Dom.1-N-terminal)	RPS6KA4	94
CHUN-19	WNK1	WNK1	94
CHUN-19	ALK(L1196M)	ALK	95
CHUN-19	ASK2	MAP3K6	95
CHUN-19	BRSK2	BRSK2	95
CHUN-19	EPHB4	EPHB4	95
CHUN-19	FGFR1	FGFR1	95
CHUN-19	FLT1	FLT1	95
CHUN-19	HCK	HCK	95
CHUN-19	MAP3K2	MAP3K2	95
CHUN-19	PYK2	PTK2B	95
CHUN-19	SGK	SGK1	95
CHUN-19	TEC	TEC	95
CHUN-19	TYK2(JH1domain-catalytic)	TYK2	95
CHUN-19	ABL1(F317L)-nonphosphorylated	ABL1	96
CHUN-19	CDK9	CDK9	96
CHUN-19	EPHB2	EPHB2	96
CHUN-19	IRAK3	IRAK3	96
CHUN-19	NEK10	NEK10	96
CHUN-19	PRKCH	PRKCH	96
CHUN-19	CAMK1B	PNCK	97
CHUN-19	DMPK	DMPK	97
CHUN-19	PKN1	PKN1	97
CHUN-19	ABL1(F317I)-nonphosphorylated	ABL1	98
CHUN-19	ABL1(F317L)-phosphorylated	ABL1	98
CHUN-19	CAMK2B	CAMK2B	98
CHUN-19	CDC2L1	CDK11B	98
CHUN-19	CDK8	CDK8	98
CHUN-19	EPHB1	EPHB1	98
CHUN-19	ERN1	ERN1	98
CHUN-19	KIT(V559D,T670I)	KIT	98
CHUN-19	PKAC-beta	PRKACB	98
CHUN-19	TRKB	NTRK2	98
CHUN-19	ACVR2A	ACVR2A	99
CHUN-19	CAMK2G	CAMK2G	99
CHUN-19	CDK11	CDK19	99
CHUN-19	CHEK2	CHEK2	99
CHUN-19	CSF1R	CSF1R	99
CHUN-19	EPHB3	EPHB3	99
CHUN-19	JAK1(JH1domain-catalytic)	JAK1	99
CHUN-19	LRRK2(G2019S)	LRRK2	99
CHUN-19	NEK1	NEK1	99
CHUN-19	NEK11	NEK11	99
CHUN-19	ABL1(Q252H)-phosphorylated	ABL1	100
CHUN-19	ADCK4	ADCK4	100
CHUN-19	AKT3	AKT3	100
CHUN-19	ARK5	NUAK1	100
CHUN-19	ASK1	MAP3K5	100
CHUN-19	CAMK1	CAMK1	100
CHUN-19	CAMK1D	CAMK1D	100
CHUN-19	CAMK4	CAMK4	100
CHUN-19	CAMKK2	CAMKK2	100
CHUN-19	CDC2L5	CDK13	100
CHUN-19	CDK4	CDK4	100
CHUN-19	CDKL2	CDKL2	100
CHUN-19	CDKL5	CDKL5	100
CHUN-19	CHEK1	CHEK1	100
CHUN-19	CSNK1G3	CSNK1G3	100
CHUN-19	DAPK2	DAPK2	100
CHUN-19	EPHA7	EPHA7	100
CHUN-19	ERK4	MAPK4	100
CHUN-19	ERK5	MAPK7	100
CHUN-19	GCN2(Kin.Dom.2,S808G)	EIF2AK4	100
CHUN-19	GSK3A	GSK3A	100
CHUN-19	GSK3B	GSK3B	100
CHUN-19	HIPK2	HIPK2	100
CHUN-19	HIPK3	HIPK3	100
CHUN-19	HUNK	HUNK	100
CHUN-19	ICK	ICK	100
CHUN-19	IKK-alpha	CHUK	100
CHUN-19	IKK-beta	IKBKB	100
CHUN-19	IRAK1	IRAK1	100
CHUN-19	IRAK4	IRAK4	100
CHUN-19	LRRK2	LRRK2	100
CHUN-19	LYN	LYN	100
CHUN-19	LZK	MAP3K13	100
CHUN-19	MAPKAPK2	MAPKAPK2	100
CHUN-19	MARK1	MARK1	100
CHUN-19	MAST1	MAST1	100
CHUN-19	MEK4	MAP2K4	100
CHUN-19	MLCK	MYLK3	100
CHUN-19	MLK2	MAP3K10	100
CHUN-19	MYO3B	MYO3B	100
CHUN-19	NIM1	MGC42105	100
CHUN-19	OSR1	OXSR1	100
CHUN-19	p38-alpha	MAPK14	100
CHUN-19	PAK4	PAK4	100
CHUN-19	PAK6	PAK6	100
CHUN-19	PAK7	PAK7	100
CHUN-19	PFPK5(P.falciparum)	MAL13P1.279	100
CHUN-19	PHKG2	PHKG2	100
CHUN-19	PIK3CA(I800L)	PIK3CA	100
CHUN-19	PIM1	PIM1	100
CHUN-19	PKAC-alpha	PRKACA	100
CHUN-19	PLK1	PLK1	100
CHUN-19	PRKD2	PRKD2	100
CHUN-19	PRKD3	PRKD3	100
CHUN-19	PRKG1	PRKG1	100
CHUN-19	RIPK4	RIPK4	100
CHUN-19	RPS6KA5(Kin.Dom.1-N-terminal)	RPS6KA5	100
CHUN-19	RSK1(Kin.Dom.2-C-terminal)	RPS6KA1	100
CHUN-19	SBK1	SBK1	100
CHUN-19	SgK110	SgK110	100
CHUN-19	SGK2	SGK2	100
CHUN-19	STK39	STK39	100
CHUN-19	SYK	SYK	100
CHUN-19	TGFBR2	TGFBR2	100
CHUN-19	TLK1	TLK1	100
CHUN-19	TLK2	TLK2	100
CHUN-19	TNIK	TNIK	100
CHUN-19	TRKC	NTRK3	100
CHUN-19	ULK1	ULK1	100
CHUN-19	WEE1	WEE1	100
CHUN-19	WNK4	WNK4	100
